# Supplementary material for: Systematic Analysis and Identification of Dysregulated Panel lncRNAs Contributing to Poor Prognosis in Head-Neck Cancer
Source: Front Oncol. 2021 Oct 18;11:731752. doi: 10.3389/fonc.2021.731752 (PMC8558550; doi:10.3389/fonc.2021.731752)
Supplement: Supplementary file 2 [file Table_1.xlsx]

## Sheet: Primer and siRNA sequences
Motif name	Sequence (forward, 5'-3')	Sequence (Reverse, 5'-3')
TERC	ACTTTCAGCGGGCGGAAAAGCCTCG	GCGAACGGGCCAGCAGCTGACATTT
linc001234	CAGGGTACCCCAAGCAAGTC	GGGGTGAGAAGAGACAAGCG
NEAT1	TGGAGATTGAAGGCGCAAGT3	ACCACAGAAGAGGAAGCACG
MALAT1	AGGCGTTGTGCGTAGAGGA	GGATTTTTACCAACCACTCGC
CCAT1	TTTATGCTTGAGCCTTGA	CTTGCCTGAAATACTTGC
XIST	GGTTCTCTCTCCAGAAGCTAGGAAG	TGGTAGATGGCATTGTGTATTATATGG
GACAT1	ACCGGAGGAAAATCCCTAGC	CCATAAAAGGGGCGGCTG
WT1-AS	GCCTCTCTGTCCTCTTCTTTGT	GCTGTGAGTCCTGGTGCTTAG
CCAT2	TGCTCCAGGCAATAACTGTG	GAAAGTGGGCTCATTCCTTG
HOXA11-AS	TTCCGAGGCTTCGTCTGACTTG	GGCTGTGGAAAGAAGCGTAAGG
CDKN2B-AS1	GACTTCTGTTTTCTGGCCACC	TCGGGAAAGGATTCCAGCAC
CBR3-AS1	CAATAGGGAAGCAGAGGGAGAA	TTAGAGATTCCTACAGACCCAGGTC
TSIX	TCGGATCCCACTACAGATGA	CTAAGAGCACCTGGCTCCAC
IPW	TGCCTAGACCACCCACTAAAGG	AGTCTCCATGCGGAAGGAAGA
AIRN	GCCATGAGCTCGGGATGATA	TCGTGGCTGACTTTTGCTTG
MMP2	TGGGAACGCCGATGGGGAGT	CCTTCAGCGTTGCCGCCCAT
MMP7	GTGGACAACCTCAAGGAAATGCAG	TCCACTACGATCCGAGGTAAGTCT
MMP9	TCTTCCCTGGAGACCTGAGAAC	GACACCAAACTGGATGACGATG
E-cadherin	TCCATTTCTTGGTCTACGCC	TCAGGATCTTGGCTGAGGAT
N-cadherin	GACAATGCCCCTCAAGTGTT	CCATTAAGCCGAGTGATGGT
siRNA name	Sequence (forward, 5'-3')	Sequence (Reverse, 5'-3')
siXIST #1	GCUUUAUUCACAUAAAUGAtt	UCAUUUAUGUGAAUAAAGCag
