# Supplementary material for: Systematic Analysis and Identification of Dysregulated Panel lncRNAs Contributing to Poor Prognosis in Head-Neck Cancer
Source: Front Oncol. 2021 Oct 18;11:731752. doi: 10.3389/fonc.2021.731752 (PMC8558550; doi:10.3389/fonc.2021.731752)
Supplement: Supplementary file 3 [file Table_2.xlsx]

## Sheet: Gene Table
PCR Array Catalog #:	LAHS-002Z
Position	Unigene	Refseq	Symbol	Description	Gname	RT2 Catalog
A01	Hs.713690	ENST00000437930	ACTA2-AS1	ACTA2 antisense RNA 1	ZXF1/uc001kfo.1	LPH01498A
A02	Hs.660881	ENST00000460833	ADAMTS9-AS2	ADAMTS9 antisense RNA 2	-	LPH14614A
A03	Hs.663029	ENST00000608442	AFAP1-AS1	AFAP1 antisense RNA 1	AFAP1-AS/AFAP1AS	LPH27887A
A04	Hs.742166	ENST00000601203	AIRN	Antisense of IGF2R non-protein coding RNA	AIR/IGF2R-AS/IGF2R-AS1/IGF2RAS/NCRNA00088	LPH25972A
A05	Hs.49768	NR_047671	BANCR	BRAF-activated non-protein coding RNA	LINC00586	LPH00180A
A06	Hs.24611	NR_024049	BCAR4	Breast cancer anti-estrogen resistance 4	-	LPH23807A
A07	Hs.666219	NR_103783	BLACAT1	Bladder cancer associated transcript 1 (non-protein coding)	LINC00912/linc-UBC1/onco-lncRNA-30	LPH00202A
A08	Hs.644159	ENST00000604200	CAHM	Colon adenocarcinoma hypermethylated (non-protein coding)	LINC00468	LPH26715A
A09	Hs.651214	ENST00000413862	CBR3-AS1	CBR3 antisense RNA 1	PlncRNA-1/PlncRNA1	LPH12691A
A10	Hs.343864	ENST00000500112	CCAT1	Colon cancer associated transcript 1 (non-protein coding)	CARLo-5/onco-lncRNA-40	LPH15969A
A11	Hs.745578	NR_109834	CCAT2	Colon cancer associated transcript 2 (non-protein coding)	LINC00873/NCCP1	LPH28461A
A12	Hs.512599	ENST00000421632	CDKN2B-AS1	CDKN2B antisense RNA 1	ANRIL/CDKN2B-AS/CDKN2BAS/NCRNA00089/PCAT12/p15AS	LPH14168A
B01	Hs.237396	ENST00000501177	CRNDE	Colorectal neoplasia differentially expressed	CRNDEP/LINC00180/NCRNA00180/PNAS-108/lincIRX5	LPH15823A
B02	Hs.646438	NR_002733	DGCR5	DiGeorge syndrome critical region gene 5 (non-protein coding)	LINC00037/NCRNA00037	LPH13149A
B03	Hs.547964	NR_002612	DLEU2	Deleted in lymphocytic leukemia 2 (non-protein coding)	1B4/BCMSUN/DLB2/LEU2/LINC00022/MIR15AHG/NCRNA00022/RFP2OS/TRIM13OS	LPH09300A
B04	Hs.34969	NR_015448	DLX6-AS1	DLX6 antisense RNA 1	DLX6-AS/DLX6AS/Evf-2/NCRNA00212	LPH09398A
B05	Hs.312592	NR_002791	EMX2OS	EMX2 opposite strand (non-protein coding)	EMX2-AS1/NCRNA00045	LPH08128A
B06	Hs.349570	ENST00000418855	FTX	FTX transcript, XIST regulator (non-protein coding)	LINC00182/MIR374AHG/NCRNA00182	LPH08634A
B07	N/A	ENST00000419650	GACAT1	Gastric cancer associated transcript 1 (non-protein coding) [Source:HGNC Symbol;Acc:48336]	GACAT1	LPH10199A
B08	Hs.531856	NR_002578	GAS5	Growth arrest-specific 5 (non-protein coding)	NCRNA00030/SNHG2	LPH11340A
B09	Hs.369201	NR_044995	GAS6-AS1	GAS6 antisense RNA 1	-	LPH10662A
B10	Hs.122718	NR_002785	GNAS-AS1	GNAS antisense RNA 1	GNAS-AS/GNAS1AS/GNASAS/NCRNA00075/NESP-AS/NESPAS/SANG	LPH11888A
B11	Hs.533566	NR_002196	H19	H19, imprinted maternally expressed transcript (non-protein coding)	ASM/ASM1/BWS/D11S813E/LINC00008/NCRNA00008/WT2	LPH01147A
B12	Hs.61435	NR_003679	HAND2-AS1	Nbla00301	DEIN/NBLA00301	LPH12882A
C01	Hs.655606	NR_045680	HEIH	Hepatocellular carcinoma up-regulated EZH2-associated long non-coding RNA	HCCAT2/LINC-HEIH/LINC00848/lncRNA-HEIH	LPH00174A
C02	N/A	ENST00000557544	HIF1A-AS1	HIF1A antisense RNA 1 [Source:HGNC Symbol;Acc:43014]	HIF1A-AS1	LPH21513A
C03	N/A	NR_045406	HIF1A-AS2	HIF1A antisense RNA 2	HIF1A-AS2	LPH00171A
C04	Hs.612351	ENST00000433033	HNF1A-AS1	HNF1A antisense RNA 1 (non-protein coding)	C12orf27/NCRNA00262	LPH28470A
C05	Hs.197076	NR_003716	HOTAIR	Hox transcript antisense RNA (non-protein coding)	HOXAS/HOXC-AS4/HOXC11-AS1/NCRNA00072	LPH07360A
C06	Hs.445239	ENST00000425358	HOTAIRM1	HOXA transcript antisense RNA, myeloid-specific 1	HOXA-AS1/HOXA1-AS1/NCRNA00179	LPH10483A
C07	Hs.199486	ENST00000421733	HOTTIP	HOXA distal transcript antisense RNA	HOXA-AS6/HOXA13-AS1/NCRNA00213	LPH15377A
C08	Hs.587427	NR_002795	HOXA11-AS	HOXA11 antisense RNA 1 (non-protein coding)	HOXA-AS5/HOXA11-AS1/HOXA11AS/HOXA11S/NCRNA00076	LPH14348A
C09	Hs.721126	ENST00000517550	HOXA-AS2	HOXA cluster antisense RNA 2	HOXA3as	LPH18527A
C10	Hs.214343	ENST00000503668	HULC	Hepatocellular carcinoma up-regulated long non-coding RNA	HCCAT1/LINC00078/NCRNA00078	LPH17802A
C11	Hs.731866	NR_023915	IPW	Imprinted in Prader-Willi syndrome (non-protein coding)	NCRNA00002	LPH04422A
C12	N/A	KC469579	JADRR	JADE1 adjacent regulatory RNA	LINC00915/lncRNA-JADE	LPH28462A
D01	Hs.604823	NR_002728	KCNQ1OT1	KCNQ1 overlapping transcript 1 (non-protein coding)	KCNQ1-AS2/KCNQ10T1/Kncq1/KvDMR1/KvLQT1-AS/LIT1/NCRNA00012	LPH26385A
D02	N/A	ENST00000407852	KRASP1	Kirsten rat sarcoma viral oncogene homolog pseudogene 1 [Source:HGNC Symbol;Acc:6406]	KRASP1	LPH03770A
D03	Hs.652166	NR_024204	LINC00152	Non-protein coding RNA 152	C2orf59/NCRNA00152	LPH03823A
D04	Hs.9842	NR_001558	LINC00261	Long intergenic non-protein coding RNA 261	ALIEN/C20orf56/DEANR1/HCCDR1/NCRNA00261/onco-lncRNA-17	LPH22443A
D05	Hs.433151	NR_024065	LINC00312	Non-protein coding RNA 312	ERR-10/ERR10/LMCD1DN/LOH3CR2A/NAG-7/NAG7/NCRNA00312	LPH13268A
D06	Hs.742586	NR_046189	LINC00538	Long intergenic non-protein coding RNA 538	PROX1UT/Yiya	LPH00175A
D07	Hs.128066	NR_024480	LINC00887	Hypothetical LOC100131551	-	LPH02872A
D08	Hs.529860	ENST00000412141	LINC00963	Long intergenic non-protein coding RNA 963	-	LPH02180A
D09	Hs.550683	ENST00000594200	LINC01233	Long intergenic non-protein coding RNA 1233	XLOC_013014	LPH26258A
D10	Hs.211461	ENST00000510694	LINC01234	Long intergenic non-protein coding RNA 1234	LCAL84/onco-lncRNA-32	LPH16842A
D11	N/A	GU228577	LSINCT5	Long stress-induced non-coding transcript 5	-	LPH28463A
D12	Hs.745403	ENST00000511918	LUCAT1	Lung cancer associated transcript 1 (non-protein coding)	SCAL1	LPH16113A
E01	Hs.621695	NR_002819	MALAT1	Metastasis associated lung adenocarcinoma transcript 1 (non-protein coding)	HCN/LINC00047/NCRNA00047/NEAT2/PRO2853/mascRNA	LPH18065A
E02	Hs.654863	NR_002766	MEG3	Maternally expressed 3 (non-protein coding)	FP504/GTL2/LINC00023/NCRNA00023/PRO0518/PRO2160/onco-lncRNA-83/prebp1	LPH02974A
E03	Hs.697120	NR_001458	MIR155HG	MIR155 host gene (non-protein coding)	BIC/MIRHG2/NCRNA00172	LPH11424A
E04	Hs.24115	NR_027349	MIR17HG	MiR-17-92 cluster host gene (non-protein coding)	C13orf25/FGLDS2/LINC00048/MIHG1/MIRH1/MIRHG1/NCRNA00048/miR-17-92	LPH03205A
E05	Hs.458096	ENST00000304425	MIR31HG	MIR31 host gene (non-protein coding)	-	LPH01286A
E06	Hs.326728	NR_027148	MIR7-3HG	Non-protein coding RNA 306	C19orf30/Huh7/LINC00306/NCRNA00306/PGSF1/uc002mbe.2	LPH01377A
E07	Hs.677620	ENST00000419080	MRPL23-AS1	MRPL23 antisense RNA 1	-	LPH05940A
E08	Hs.745280	NR_102270	NAMA	Non-protein coding RNA, associated with MAP kinase pathway and growth arrest	-	LPH27069A
E09	Hs.373818	NR_003108	NBR2	Neighbor of BRCA1 gene 2 (non-protein coding)	NCRNA00192	LPH01939A
E10	Hs.523789	NR_028272	NEAT1	Nuclear paraspeckle assembly transcript 1 (non-protein coding)	LINC00084/NCRNA00084/TncRNA/VINC	LPH15809A
E11	Hs.742606	ENST00000517270	NRON	Non-protein coding RNA, repressor of NFAT	NCRNA00194	LPH18226A
E12	Hs.741557	NR_109836	PANDAR	Promoter of CDKN1A antisense DNA damage activated RNA	PANDA	LPH28464A
F01	Hs.663766	NR_015342	PCA3	Prostate cancer antigen 3 (non-protein coding)	DD3/NCRNA00019/PCAT3	LPH05631A
F02	Hs.571530	ENST00000519319	PCAT1	Prostate cancer associated transcript 1 (non-protein coding)	PCA1/PCAT-1	LPH18456A
F03	Hs.546994	NR_002769	PCGEM1	Prostate-specific transcript 1 (non-protein coding)	LINC00071/NCRNA00071/PCAT9	LPH06608A
F04	N/A	ENST00000445059	POU5F1P5	POU class 5 homeobox 1 pseudogene 5 [Source:HGNC Symbol;Acc:33311]	POU5F1P5	LPH12380A
F05	Hs.652970	ENST00000519282	PRNCR1	Prostate cancer associated non-coding RNA 1 [Source:HGNC Symbol;Acc:48942]	CARLo-3/PCAT8	LPH04839A
F06	Hs.658759	AK023948	PTCSC1	Papillary thyroid carcinoma susceptibility candidate 1 (non-protein coding)	NCRNA00197/PTCSC	LPH28466A
F07	Hs.742592	ENST00000556013	PTCSC3	Papillary thyroid carcinoma susceptibility candidate 3 (non-protein coding)	-	LPH21768A
F08	Hs.493716	NR_023917	PTENP1	Phosphatase and tensin homolog pseudogene 1	PTEN-rs/PTEN2/PTENpg1/PTH2/psiPTEN	LPH13461A
F09	Hs.133107	NR_003367	PVT1	Pvt1 oncogene (non-protein coding)	LINC00079/NCRNA00079/onco-lncRNA-100	LPH17013A
F10	Hs.587502	ENST00000363046	RMRP	RNA component of mitochondrial RNA processing endoribonuclease	CHH/NME1/RMRPR/RRP2	LPH26411A
F11	Hs.652568	NR_024037	RMST	Rhabdomyosarcoma 2 associated transcript (non-protein coding)	LINC00054/NCRMS/NCRNA00054	LPH20102A
F12	N/A	ENST00000455390	RPS6KA2-AS1	RPS6KA2 antisense RNA 1 [Source:HGNC Symbol;Acc:40511]	RPS6KA2-AS1	LPH09328A
G01	Hs.288215	NR_038108	SNHG16	Small nucleolar RNA host gene 16 (non-protein coding)	ncRAN	LPH01224A
G02	Hs.684549	AK024556	SPRY4-IT1	SPRY4 intronic transcript 1 (non-protein coding)	-	LPH28469A
G03	Hs.621179	NR_002190	SUMO1P3	SUMO1 pseudogene 3	-	LPH11559A
G04	Hs.436182	ENST00000363312	TERC	Telomerase RNA component	DKCA1/PFBMFT2/SCARNA19/TR/TRC3/hTR	LPH26581A
G05	Hs.195705	ENST00000431460	TRERNA1	Translation regulatory long non-coding RNA 1	LINC00651/treRNA	LPH09075A
G06	Hs.529901	NR_003255	TSIX	TSIX transcript, XIST antisense RNA (non-protein coding)	LINC00013/NCRNA00013/XIST-AS/XIST-AS1/XISTAS	LPH26832A
G07	Hs.554829	NR_002323	TUG1	Taurine upregulated 1 (non-protein coding)	LINC00080/NCRNA00080/TI-227H	LPH18394A
G08	Hs.120364	ENST00000466156	TUSC7	Tumor suppressor candidate 7 (non-protein coding)	LINC00902/LSAMP-AS1/LSAMP-AS3/LSAMPAS3/NCRNA00295	LPH15183A
G09	Hs.644234	NR_015379	UCA1	Urothelial cancer associated 1 (non-protein coding)	CUDR/LINC00178/NCRNA00178/UCAT1/onco-lncRNA-36	LPH02845A
G10	Hs.738474	NR_023920	WT1-AS	WT1 antisense RNA (non-protein coding)	WIT-1/WIT1/WT1-AS1/WT1AS	LPH01603A
G11	Hs.529901	NR_001564	XIST	X (inactive)-specific transcript (non-protein coding)	DXS1089/DXS399E/LINC00001/NCRNA00001/SXI1/swd66	LPH08103A
G12	Hs.356766	NR_003604	ZFAS1	ZNFX1 antisense RNA 1	C20orf199/HSUP1/HSUP2/NCRNA00275/ZNFX1-AS1	LPH01402A
H01	Hs.520640	NM_001101	ACTB	Actin, beta	BRWS1/PS1TP5BP1	LPH28471A
H02	Hs.534255	NM_004048	B2M	Beta-2-microglobulin	-	LPH28472A
H03	Hs.546285	NM_001002	RPLP0	Ribosomal protein, large, P0	L10E/LP0/P0/PRLP0/RPP0	LPH28473A
H04	N/A	NR_001445	RN7SK	RNA, 7SK small nuclear	7SK	LPH28399A
H05	N/A	NR_002907	SNORA73A	Small nucleolar RNA, H/ACA box 73A	E1/E1-7/E1b/RNE1/RNU17A/U17A	LPH28374A
H06	N/A	SA_00105	HGDC	Human Genomic DNA Contamination	HIGX1A
H07	N/A	SA_00104	RTC	Reverse Transcription Control	RTC
H08	N/A	SA_00104	RTC	Reverse Transcription Control	RTC
H09	N/A	SA_00104	RTC	Reverse Transcription Control	RTC
H10	N/A	SA_00103	PPC	Positive PCR Control	PPC
H11	N/A	SA_00103	PPC	Positive PCR Control	PPC
H12	N/A	SA_00103	PPC	Positive PCR Control	PPC

## Sheet: Fold Change
lncRNA	Fold Change (comparing to control group)
	SAS	OECM1	FaDu	Geometric mean
ACTA2-AS1	2.14	1.66	1.05	1.55
ADAMTS9-AS2	0.97	0.97	1.38	1.09
AFAP1-AS1	0.85	0.95	10.78	2.06
AIRN	0.72	0.53	0.53	0.59
BANCR	0.93	0.97	1.38	1.08
BCAR4	0.58	0.61	0.86	0.67
BLACAT1	0.08	0.82	0.11	0.19
CAHM	0.83	0.73	0.29	0.56
CBR3-AS1	0.32	1.68	0.38	0.59
CCAT1	8.77	0.15	3.71	1.69
CCAT2	0.61	10.65	0.57	1.55
CDKN2B-AS1	0.52	1.33	0.2	0.52
CRNDE	10.36	65.04	9.98	18.88
DGCR5	0.47	0.17	0.28	0.28
DLEU2	2.62	2.16	2.74	2.49
DLX6-AS1	2.59	1.91	1.99	2.14
EMX2OS	0.93	0.97	1.38	1.08
FTX	0.57	1.29	0.39	0.66
GACAT1	1.91	2.66	6.15	3.15
GAS5	0.17	0.18	0.09	0.14
GAS6-AS1	0.57	6.03	3.63	2.32
GNAS-AS1	2.55	0.19	0.26	0.5
H19	895.97	612.4	16.05	206.51
HAND2-AS1	0.88	0.93	1.32	1.03
HEIH	0.52	0.3	0.39	0.39
HIF1A-AS1	1.32	1.78	1.94	1.66
HIF1A-AS2	0.56	1.12	0.16	0.46
HNF1A-AS1	1.5	1.51	2.02	1.66
HOTAIR	6.33	43.81	7.01	12.48
HOTAIRM1	0.37	0.78	0.52	0.53
HOTTIP	0.93	5.63	1.38	1.93
HOXA11-AS	6.16	5.83	2.46	4.45
HOXA-AS2	1.49	1.28	1.38	1.38
HULC	0.27	1.36	0.4	0.53
IPW	1.07	0.01	0.01	0.05
JADRR	0.93	0.97	1.38	1.08
KCNQ1OT1	0.88	1.39	0.29	0.7
KRASP1	0.01	0.03	0.01	0.02
LINC00152	4.48	5.22	1.21	3.05
LINC00261	1.51	0.97	1.38	1.27
LINC00312	7.17	6.12	2.77	4.95
LINC00538	0.93	0.97	1.38	1.08
LINC00887	0.16	2.11	0.2	0.41
LINC00963	0.07	0.3	0.14	0.14
LINC01233	0.93	0.97	1.38	1.08
LINC01234	0.3	3.06	43.4	3.41
LSINCT5	2.4	2.42	3.48	2.72
LUCAT1	0.16	0.38	0.66	0.34
MALAT1	0.15	1.35	0.29	0.39
MEG3	0.07	0.08	0.11	0.09
MIR155HG	0.07	0.1	0.1	0.09
MIR17HG	0.98	0.78	0.13	0.47
MIR31HG	0.38	0.38	0.78	0.48
MIR7-3HG	0.93	0.97	1.38	1.08
MRPL23-AS1	1.91	2.99	0.45	1.37
NAMA	0.93	0.97	1.38	1.08
NBR2	0.38	0.67	0.72	0.57
NEAT1	0.64	1.26	0.35	0.66
NRON	7.4	16.89	1.43	5.63
PANDAR	0.93	0.97	1.38	1.08
PCA3	0.93	0.97	1.38	1.08
PCAT1	1.01	1.17	1.1	1.09
PCGEM1	0.93	0.97	1.38	1.08
POU5F1P5	2.14	1.47	1.18	1.55
PRNCR1	1.85	2.64	0.36	1.21
PTCSC1	0.93	0.97	1.38	1.08
PTCSC3	0.93	0.97	1.38	1.08
PTENP1	0.57	3.42	0.7	1.11
PVT1	2.05	9.6	1.53	3.11
RMRP	0.61	0.63	0.39	0.53
RMST	0.93	0.97	1.38	1.08
RPS6KA2-AS1	1.13	0.97	1.38	1.15
SNHG16	1.05	1.02	0.45	0.78
SPRY4-IT1	0.61	0.07	0.04	0.13
SUMO1P3	0.99	1.38	0.49	0.87
TERC	2.68	2.18	2.81	2.54
TRERNA1	0.93	0.97	1.38	1.08
TSIX	3.51	0.97	1.38	1.68
TUG1	1.03	1.03	0.74	0.92
TUSC7	0.93	0.97	1.38	1.08
UCA1	43.33	58.42	2.68	18.94
WT1-AS	0.93	0.97	8.87	2
XIST	1785.75	0.97	1.38	13.41
ZFAS1	0.13	0.12	0.04	0.09
ACTB	4.9	2.52	3.09	3.37
B2M	0.38	0.36	0.49	0.41
RPLP0	1.54	1.23	1.21	1.32
RN7SK	0.5	0.49	0.68	0.55
SNORA73A	0.82	1.11	0.34	0.67

## Sheet: Fold Regulation
lncRNA	Up-Down Regulation (comparing to control group)
	SAS	OECM1	FaDu	Geometric mean
ACTA2-AS1	2.14	1.66	1.05	1.55
ADAMTS9-AS2	-1.03	-1.03	1.38	1.09
AFAP1-AS1	-1.17	-1.05	10.78	2.06
AIRN	-1.38	-1.89	-1.89	-1.7
BANCR	-1.08	-1.03	1.38	1.08
BCAR4	-1.73	-1.64	-1.16	-1.49
BLACAT1	-12.98	-1.22	-9.07	-5.24
CAHM	-1.2	-1.36	-3.51	-1.79
CBR3-AS1	-3.17	1.68	-2.63	-1.71
CCAT1	8.77	-6.76	3.71	1.69
CCAT2	-1.63	10.65	-1.77	1.55
CDKN2B-AS1	-1.93	1.33	-4.89	-1.92
CRNDE	10.36	65.04	9.98	18.88
DGCR5	-2.11	-6.01	-3.53	-3.55
DLEU2	2.62	2.16	2.74	2.49
DLX6-AS1	2.59	1.91	1.99	2.14
EMX2OS	-1.08	-1.03	1.38	1.08
FTX	-1.76	1.29	-2.59	-1.52
GACAT1	1.91	2.66	6.15	3.15
GAS5	-5.79	-5.47	-10.82	-7
GAS6-AS1	-1.75	6.03	3.63	2.32
GNAS-AS1	2.55	-5.38	-3.79	-2
H19	895.97	612.4	16.05	206.51
HAND2-AS1	-1.13	-1.08	1.32	1.03
HEIH	-1.92	-3.32	-2.58	-2.54
HIF1A-AS1	1.32	1.78	1.94	1.66
HIF1A-AS2	-1.78	1.12	-6.39	-2.16
HNF1A-AS1	1.5	1.51	2.02	1.66
HOTAIR	6.33	43.81	7.01	12.48
HOTAIRM1	-2.71	-1.29	-1.93	-1.89
HOTTIP	-1.08	5.63	1.38	1.93
HOXA11-AS	6.16	5.83	2.46	4.45
HOXA-AS2	1.49	1.28	1.38	1.38
HULC	-3.67	1.36	-2.5	-1.89
IPW	1.07	-101.59	-113.01	-22.08
JADRR	-1.08	-1.03	1.38	1.08
KCNQ1OT1	-1.13	1.39	-3.51	-1.42
KRASP1	-87.59	-31.38	-77.46	-59.71
LINC00152	4.48	5.22	1.21	3.05
LINC00261	1.51	-1.03	1.38	1.27
LINC00312	7.17	6.12	2.77	4.95
LINC00538	-1.08	-1.03	1.38	1.08
LINC00887	-6.2	2.11	-4.98	-2.45
LINC00963	-14.45	-3.37	-7.39	-7.11
LINC01233	-1.08	-1.03	1.38	1.08
LINC01234	-3.34	3.06	43.4	3.41
LSINCT5	2.4	2.42	3.48	2.72
LUCAT1	-6.18	-2.63	-1.53	-2.92
MALAT1	-6.72	1.35	-3.41	-2.57
MEG3	-13.62	-12.97	-9.13	-11.73
MIR155HG	-13.86	-10.28	-10.38	-11.39
MIR17HG	-1.02	-1.28	-7.6	-2.15
MIR31HG	-2.63	-2.61	-1.28	-2.07
MIR7-3HG	-1.08	-1.03	1.38	1.08
MRPL23-AS1	1.91	2.99	-2.21	1.37
NAMA	-1.08	-1.03	1.38	1.08
NBR2	-2.63	-1.49	-1.4	-1.76
NEAT1	-1.56	1.26	-2.84	-1.52
NRON	7.4	16.89	1.43	5.63
PANDAR	-1.08	-1.03	1.38	1.08
PCA3	-1.08	-1.03	1.38	1.08
PCAT1	1.01	1.17	1.1	1.09
PCGEM1	-1.08	-1.03	1.38	1.08
POU5F1P5	2.14	1.47	1.18	1.55
PRNCR1	1.85	2.64	-2.74	1.21
PTCSC1	-1.08	-1.03	1.38	1.08
PTCSC3	-1.08	-1.03	1.38	1.08
PTENP1	-1.75	3.42	-1.42	1.11
PVT1	2.05	9.6	1.53	3.11
RMRP	-1.63	-1.58	-2.58	-1.88
RMST	-1.08	-1.03	1.38	1.08
RPS6KA2-AS1	1.13	-1.03	1.38	1.15
SNHG16	1.05	1.02	-2.24	-1.28
SPRY4-IT1	-1.65	-13.56	-22.55	-7.96
SUMO1P3	-1.01	1.38	-2.06	-1.15
TERC	2.68	2.18	2.81	2.54
TRERNA1	-1.08	-1.03	1.38	1.08
TSIX	3.51	-1.03	1.38	1.68
TUG1	1.03	1.03	-1.35	-1.08
TUSC7	-1.08	-1.03	1.38	1.08
UCA1	43.33	58.42	2.68	18.94
WT1-AS	-1.08	-1.03	8.87	2
XIST	1785.75	-1.03	1.38	13.41
ZFAS1	-7.61	-8.15	-23.43	-11.33
ACTB	4.9	2.52	3.09	3.37
B2M	-2.6	-2.76	-2.06	-2.45
RPLP0	1.54	1.23	1.21	1.32
RN7SK	-1.98	-2.05	-1.46	-1.81
SNORA73A	-1.22	1.11	-2.98	-1.49
