# Supplementary material for: Systematic Analysis and Identification of Dysregulated Panel lncRNAs Contributing to Poor Prognosis in Head-Neck Cancer
Source: Front Oncol. 2021 Oct 18;11:731752. doi: 10.3389/fonc.2021.731752 (PMC8558550; doi:10.3389/fonc.2021.731752)
Supplement: Supplementary file 4 [file Table_3.xlsx]

## Sheet: PCR array
PCR ARRAY prognosis analysis
lncRNA	HR	p-value
UPREGULATED
WT1-AS	1.59 (1.12-2.25)	0.0086
TERC	1.55 (1.17-2.04)	0.0018
LINC00887	1.53 (1.16-2.02)	0.0024
LINC01234	1.52 (1.16-2.00)	0.0023
HOXA11-AS	1.49 (1.10-2.02)	0.0098
XIST	1.48 (1.12-1.95)	0.0052
CCAT1	1.48 (1.13-1.94)	0.0044
CCAT2	1.47 (1.10-1.97)	0.0094
GACAT1	1.46 (1.11-1.93)	0.007
HOTAIRM1	1.43 (1.09-1.87)	0.0094
HEIH	1.42 (1.03-1.97)	0.034
TSIX	1.41 (1.05-1.88)	0.02
RMRP	1.34 (1.01-1.78)	0.043
HOTAIR	1.33 (0.99-1.80)	0.061
PVT1	1.31 (0.99-1.72)	0.058
LUCAT1	1.31 (0.97-1.76)	0.075
UCA1	1.29 (0.96-1.73)	0.09
AFAP1-AS1	1.28 (0.98-1.67)	0.071
ZFAS1	1.27 (0.96-1.68)	0.089
DLEU2	1.25 (0.95-1.64)	0.1
GAS5	1.23 (0.93-1.63)	0.14
H19	1.22 (0.93-1.62)	0.16
GNAS-AS1	1.20 (0.90-1.61)	0.22
CRNDE	1.12 (0.85-1.46)	0.43
DOWNREGULATED
MEG3	0.84 (0.64-1.10)	0.2
LINC00963	0.82 (0.60-1.12)	0.22
DLX6-AS1	0.81 (0.60-1.09)	0.16
CAHM	0.81 (0.62-1.06)	0.12
NBR2	0.80 (0.58-1.10)	0.17
HIF1A-AS1	0.77 (0.58-1.04)	0.087
FTX	0.75 (0.57-1.00)	0.05
AIRN	0.75 (0.57-1.00)	0.047
POU5F1P5	0.73 (0.54-0.97)	0.032
IPW	0.73 (0.56-0.95)	0.02
CDKN2B-AS1	0.72 (0.55-0.93)	0.014
CBR3-AS1	0.71 (0.53-0.95)	0.019
LSINCT5	0.68 (0.51-0.90)	0.0073
NEAT1	0.67 (0.52-0.88)	0.0035
HNF1A-AS1	0.66 (0.51-0.87)	0.0025
MALAT1	0.65 (0.49-0.88)	0.004
ACTA2-AS1	0.63 (0.47-0.84)	0.0016

## Sheet: TCGA-HNSC cohort
TCGA-HNSC top dysregulated prognosis analysis
lncRNA	HR	p-value
UPREGULATED
MYOSLID	1.71 (1.3-2.24)	8.1e-05
LINC00958	1.64 (1.22-2.2)	0.00097
LINC01980	1.47 (1.13-1.92)	0.0044
FOXD2-AS1	1.59 (1.15-2.2)	0.0046
CASC9	1.45 (1.11-1.9)	0.0064
AL161431.1	1.35 (1-1.83)	0.01
AL162413.1	1.33 (0.95-1.86)	0.016
HOXC13-AS	1.47 (1.06-2.05)	0.021
LINC01116	1.34 (1-1.78)	0.049
AC103702.2	1.73 (1.3-2.3)	0.055
LASTR	0.73 (0.55-0.96)	0.026
AL513318.2	0.7 (0.51-0.96)	0.048
LINC01679	0.77 (0.58-1.01)	0.061
LINC00491	0.75 (0.55-1.02)	0.062
KCNMB2-AS1	0.78 (0.6-1.02)	0.072
LINC01615	1.27 (0.97-1.66)	0.087
PICSAR	0.8 (0.61-1.05)	0.1
ZFPM2-AS1	1.22 (0.92-1.61)	0.16
LINC00174	0.82 (0.61-1.1)	0.18
LINC00519	1.21 (0.89-1.64)	0.23
BBOX1-AS1	0.88 (0.67-1.17)	0.38
AC087612.1	1.38 (1.03-1.86)	0.6
CT69	0.76 (0.55-1.04)	0.62
AC091182.2	0.85 (0.65-1.11)	0.99
DOWNREGULATED
EPB41L4A-DT	0.62 (0.46-0.82)	0.00094
LINC02560	0.64 (0.49-0.84)	0.0014
LINC01269	0.64 (0.48-0.85)	0.0021
ZNF710-AS1	0.68 (0.52-0.9)	0.0058
B4GALT1-AS1	0.69 (0.52-0.92)	0.012
PLBD1-AS1	0.72 (0.55-0.94)	0.015
STX17-AS1	0.74 (0.55-1)	0.047
LINC01315	0.73 (0.53-1.01)	0.06
LINC02487	0.82 (0.62-1.07)	0.13
DSG1-AS1	0.82 (0.62-1.08)	0.16
